# Supplementary material for: Nanomaterial Ecotoxicology in the Terrestrial and Aquatic Environment: A Systematic Review
Source: Toxics. 2022 Jul 14;10(7):393. doi: 10.3390/toxics10070393 (PMC9323026; doi:10.3390/toxics10070393)
Supplement: Supplementary file 1 [file toxics-10-00393-s001.zip]

Archive with 3 entries (3 files):
- Gambardella & Pinsino_Table S1.xlsx
- Gambardella & Pinsino_Table S2.xlsx
- Gambardella & Pinsino_Table S3.xlsx
